# Supplementary material for: Identification of factors affecting rice yield gap in southwest China: An experimental study
Source: PLoS One. 2018 Nov 14;13(11):e0206479. doi: 10.1371/journal.pone.0206479 (PMC6235302; doi:10.1371/journal.pone.0206479)
Supplement: S1 File — (ZIP) [file pone.0206479.s001.zip]

Archive with 1 entries (1 files):
- data.xlsx
