# Supplementary material for: Identification of factors affecting rice yield gap in southwest China: An experimental study
Source: PLoS One. 2018 Nov 14;13(11):e0206479. doi: 10.1371/journal.pone.0206479 (PMC6235302; doi:10.1371/journal.pone.0206479)
Supplement: S1 File — (ZIP) [file pone.0206479.s001.zip › data.xlsx]

## Sheet: Sheet1
Variety	OM	AvN	AvP	AvK	Elevation	Aspect	Slope	TPI	TWI	Rainfall	Tmean	Sunhour	Tdiff	Nfer	Pfer	Kfer	Yieldgap
QY108	36.3	185	8.5	130	275	309.806	3.72387	5	11.6042	751.158	24.7168	799.309	8.48518	150	72	72	1.852
QY108	30.2	141	4	70	267	104.036	1.96786	4	13.7207	760.913	24.7637	802.751	8.46709	150	72	72	2.871
QY108	18	69	10.9	99	285	26.5651	2.1343	2	7.1306	857.134	24.6483	722.848	7.87386	150	90	90	4.098
QY12	22.1	115	23.8	115	695	86.7845	20.3759	3	6.00955	783.046	21.9939	726.756	8.81683	150	90	90	1.9455
QY1	30	110	2.6	92	254	158.199	2.5695	6	13.9745	810.569	24.8658	832.488	8.53218	150	90	90	2.4375
QY1	25.5	117	5.3	84	399	354.806	2.63503	2	9.02591	851.999	23.9383	834.692	7.80315	150	90	90	1.29
QY1	20.3	99	2.2	42	214	183.366	15.8452	5	6.86952	870.677	25.1544	763.386	7.82339	150	90	90	3.045
QY1	23.3	116	1.4	43	277	251.565	0.754895	5	13.8856	846.391	24.7702	778.877	8.04421	150	90	90	2.775
QY1	16.8	90	6.1	41	291	348.69	10.825	3	6.75656	800.814	24.6771	769.049	8.02835	150	90	90	2.465
QY1	32.2	158	2.8	87	256	54.8658	7.83263	4	8.09081	800.7	24.9135	779.465	8.01069	150	90	90	2.745
QY1	31.2	146.9	7	58	823	341.565	5.26966	3	6.57258	833.001	20.9668	723.589	9.38546	150	90	90	2.034
QY5	21.2	102	13.4	63	545	74.9816	10.0304	4	7.91671	617.898	23.0022	801.069	8.93019	150	90	90	2.3445
QY6	22.6	102	3	82	282	144.462	2.05278	4	11.0562	818.528	24.7003	829.176	8.35475	150	90	90	2.685
QY6	13.7	119	15	137	260	198.435	3.76924	5	16.3874	845.985	24.8555	835.016	8.62294	150	90	90	3.725
QY6	18.3	116	3.7	72	322	29.7449	3.84367	4	9.48781	834.818	24.4554	845.967	8.01859	150	90	90	3.015
QY6	4.2	77	4.7	72	187	85.9144	6.67123	5	17.1086	928.185	25.4001	962.103	9.04582	150	90	90	2.9135
QY6	3.6	123	9	102	562	195.35	23.7842	3	5.96071	854.799	23.0135	885.112	9.63168	150	90	90	3.116
QY6	20.3	109.5	6.7	50	263	120.964	12.3342	3	13.4598	796.748	24.6043	766.186	9.0782	150	90	90	1.9515
QY6	31.3	146	4.5	73	280	243.435	1.06752	6	10.7967	809.836	24.6566	865.754	8.73018	150	90	90	3.55725
QY6	34.2	134	6.8	82	291	188.13	1.6876	5	8.29204	868.75	24.7088	860.647	8.4988	150	90	90	2.2845
QY6	26.1	124	6	105	250	18.4349	3.76924	4	10.8842	827.152	24.9473	837.38	8.76606	150	90	90	2.476
QY6	27.7	169	5.3	80	505	7.12502	3.84367	5	11.8337	926.246	23.2437	883.361	9.37483	150	90	90	2.6205
QY6	23.1	127	8.7	57	502	300.964	1.39176	6	11.4455	767.907	23.3396	850.833	9.23631	150	90	90	3.3325
QY6	26.5	72	5.6	98	368	244.654	5.00628	5	6.99144	931.08	24.17	931.981	9.43832	150	90	90	3.16725
QY8	6.1	176	31.5	55	338	121.504	8.61464	1	6.38082	880.185	24.304	743.384	8.27364	150	90	90	1.5335
QY8	13.7	152	5.4	106	286	180	0.954841	5	14.8808	948.192	24.6374	744.486	8.26244	150	90	90	1.601
QY8	19.5	140	2.4	95	300	233.13	2.38594	5	18.4442	926.152	24.5428	740.545	8.29932	150	90	90	2.2455
QY8	22.2	125	4	91	358	28.6105	5.96102	4	8.52906	839.889	24.1646	732.212	8.31333	150	90	90	2.04
QY8	20.8	123	7	62	534	289.799	23.8859	3	6.1248	767.624	23.0412	738.806	8.69178	150	90	90	1.734
GY158	28	137	3.3	89	344	348.69	1.21712	4	7.57044	717.369	24.2685	707.855	7.72085	150	90	90	3.3
GY188	28.3	145	3.5	120	296	276.34	6.45795	6	18.9771	713.607	24.5528	786.293	8.20914	150	72	72	1.464
GY364	25.5	112	5.1	45	319	295.346	5.00628	6	10.1554	846.811	24.4801	755.869	7.98542	150	72	72	2.7495
GY615	28	154	20.6	159	459	356.634	4.05866	2	7.68499	851.422	23.4542	791.655	8.2677	90	45	45	0.3225
GY615	21.3	115	12.5	106	288	139.399	4.39338	4	11.5813	796.986	24.6511	782.678	8.24481	90	45	45	0.802
GY615	24.8	129	13.7	126	545	161.565	2.26364	5	7.39573	704.677	23.0084	783.431	8.83448	90	45	45	1.13175
GY615	25.1	132	14.1	128	528	40.9144	9.39236	5	7.9774	709.476	23.1167	782.435	8.78669	90	45	45	1.064
GY6366	29.1	154	2.5	90	302	299.055	7.33339	6	14.6711	711.136	24.5129	785.136	8.17838	150	72	72	1.6665
GY6366	34.2	164	0.5	150	660	283.241	16.2287	2	5.89307	885.252	22.2133	775.012	9.23127	150	90	90	1.7505
GY6366	40.5	194	4	109	380	71.565	1.50953	4	8.36602	920.648	24.0774	752.703	8.12307	150	90	90	1.8255
GY6366	32.8	184	6.1	141	259	23.1986	1.81752	6	11.9176	852.668	24.8583	754.157	7.84557	150	90	90	1.174
GY725	17.9	96.1	5.2	63	346	77.9052	6.80409	5	7.18875	699.957	24.2367	765.544	8.79539	150	90	90	1.8585
GY725	37	209	7	65	386	135	2.02487	4	8.28087	715.688	24.0222	715.684	7.76338	150	90	90	2.25075
GY825	31.1	149	3.7	105	313	120.964	1.39176	4	10.9281	642.532	24.406	744.673	8.62745	150	90	90	3.792
GY825	31.5	78	7.1	60	312	140.528	10.3994	3	6.72733	933.494	24.5441	914.572	8.8181	150	90	90	3.22725
GY881	38.2	150	33.3	148	400	45	3.37229	4	9.12617	768.284	23.9861	816.711	8.58108	150	90	90	1.3145
GY881	16.5	81.1	7.9	70	463	54.4623	8.15901	5	13.7449	778.149	23.5983	830.443	8.86414	150	90	90	3.6405
GY881	37.5	163	5	100	290	149.036	1.39176	4	9.74613	757.06	24.6189	803.818	8.27399	150	72	72	1.6455
GY881	26.1	127	4.5	53	321	56.3099	3.43891	4	7.77149	840.538	24.4713	757.426	8.00982	150	90	90	2.425
GY881	21.7	157	2.6	48	300	266.009	10.1819	2	6.03374	842.624	24.593	751.831	7.89933	150	72	72	1.981
GY881	26	157	3.6	63	339	45	2.69895	2	9.19634	856.405	24.3384	780.436	8.20027	180	120	90	1.521
GY881	19.8	117	3	43	348	69.444	4.07259	5	6.81874	855.042	24.2838	781.829	8.20612	150	90	90	1.5925
GY881	24.3	120	2.9	41	362	45	5.72043	4	6.44435	849.418	24.1941	781.715	8.21526	180	90	90	2.1815
GY881	18.3	110	3.1	40	339	8.97263	4.58231	5	16.487	842.286	24.3417	784.404	8.22536	180	90	90	0.2
GY881	22	136	4.4	55	356	164.745	2.71992	5	7.85843	838.123	24.2294	781.923	8.22424	150	90	90	1.85
GY881	26.1	146	2.5	52	336	210.964	1.39176	6	9.10161	844.231	24.3615	784.697	8.22378	150	90	90	1.026
GY177	32.3	119	5	82	265	315	0.337615	5	7.98496	729.918	24.849	763.615	7.96676	150	90	90	1.865
GY363	18	133	9.1	55	485	210.53	10.6835	3	7.88567	1027.53	23.4234	900.029	9.14631	150	45	45	2.54925
GY527	43.4	154	9.9	75	379	108.435	0.754895	4	10.4155	755.039	24.0284	777.609	8.73138	150	90	90	3.237
GY527	29.4	115	9.6	105	387	138.18	6.06377	3	6.77476	770.499	23.9791	778.44	8.84055	150	90	90	2.5915
GY527	23.4	117	4	69	337	116.565	5.32285	2	6.89091	798.394	24.343	736.21	7.84473	150	90	90	3.567
ZY177	17.5	128	4.2	40	357	225	9.03994	3	7.04257	936.545	24.2991	884.92	9.50734	150	90	90	1.8765
ZY36	10	222	5.5	75	290	119.745	3.84367	5	8.37884	947.728	24.6132	744.344	8.24384	150	90	90	1.534
ZY838	4.7	122	2	90	152	135	2.69895	4	15.1459	922.68	25.6177	969.932	9.12984	150	90	90	2.0575
ZY9801	28.2	237	5.5	175	712	357.879	6.42315	3	8.10758	783.902	21.8945	746.662	8.94653	180	90	90	2.382
ZY9801	22.7	127	12.6	119	778	287.354	22.7374	6	6.95044	806.636	21.4725	743.426	8.99185	180	90	90	2.7855
ZY9801	23.6	128	13.4	123	679	326.31	1.72101	4	13.7759	773.582	22.1072	746.477	8.92323	180	90	90	2.5815
ZY9801	22.8	135	4.6	75	332	5.19443	7.86096	2	5.90475	770.213	24.1525	702.436	9.05317	150	90	90	1.86
ZY9801	31.7	141	20	71	283	348.69	1.21712	5	12.5054	653.095	24.4873	715.091	8.81166	150	90	90	2.46
ZY9801	29.7	154	8.4	58	363	150.945	2.45639	5	9.92175	769.891	23.9284	681.736	8.87831	150	90	90	2.835
ZY9801	30.7	232	3.1	86	356	45	6.38815	1	6.88886	786.083	24.0116	712.756	8.95486	150	90	90	2.31
ZY9801	20.9	157	4.5	70	440	74.7449	2.71992	6	17.9347	918.643	23.2461	650.51	8.22227	150	90	90	1.41
ZY9801	29.6	152	15.5	90	462	45	1.35022	4	9.99419	913.448	23.091	636.355	8.20412	150	90	90	1.965
ZY9801	34.5	183	10.5	100	379	296.565	1.06752	4	16.14	945.924	23.6439	646.686	8.26768	150	90	90	1.26
ZY9801	25.5	146	12	80	379	348.69	1.21712	4	14.2089	945.971	23.644	646.765	8.26763	150	90	90	1.44
ZY9801	22.8	156	16.5	90	494	257.905	6.80409	6	14.137	892.168	22.9089	655.904	8.24876	150	90	90	1.32
ZY9801	21	103	8.4	43	339	225	3.70862	5	15.5794	731.444	24.1904	752.104	8.26874	210	90	120	1.215
